# Supplementary material for: Platelet-Derived Microvesicles Contribute to the Pathophysiogenesis of Human Cutaneous Leishmaniasis: A Nano-Flow Cytometric Approach in Plasma Samples from Patients before and under Antimonial Treatment
Source: Microorganisms. 2024 Mar 6;12(3):526. doi: 10.3390/microorganisms12030526 (PMC10975300; doi:10.3390/microorganisms12030526)
Supplement: Supplementary file 1 [file microorganisms-12-00526-s001.zip]

Archive with 2 entries (2 files):
- Suppl Figure S1.jpg
- Suppl Figure S2.jpg
